# Supplementary material for: EXOSC5 as a Novel Prognostic Marker Promotes Proliferation of Colorectal Cancer via Activating the ERK and AKT Pathways
Source: Front Oncol. 2019 Jul 18;9:643. doi: 10.3389/fonc.2019.00643 (PMC6659499; doi:10.3389/fonc.2019.00643)
Supplement: Table S3 — The correlation between EXOSC5 expression and molecular parameters. [file Table_3.XLSX]

## Sheet: Sheet1
Patient No.	EXOSC5	MSI-H	HER2	KRAS mutation	BRAF mutation			EXOSC5-low (n=105)	EXOSC5-high (n=54)	p value
1	0	0	0	1	1		MSI			0.753
2	0	0	0	0	0		Low	95	48
3	0	0	1	0	0		High	10	6
4	0	1	1	0	x		HER2			0.108
5	1	0	1	0	0		Negative	84	37
6	0	0	0	0	0		Positive	21	17
7	1	0	1	0	0		KRAS mutation			0.561
8	1	0	0	0	0		No	76	36
9	0	0	0	0	0		Yes	23	13
10	1	1	0	0	0		NA	6	5
11	0	0	0	1	0		BRAF mutation
12	1	0	0	0	0		No	93	47	1
13	0	0	0	0	0		Yes	8	3
14	1	0	0	0	0		NA	4	4
15	0	1	1	0	0
16	1	0	0	0	0
17	0	0	0	1	0
18	0	0	0	0	0
19	0	0	0	0	0
20	0	0	0	0	0
21	0	0	0	0	0
22	0	0	0	0	1
23	1	0	0	1	0
24	0	0	0	0	0
25	0	0	1	0	0
26	0	0	0	x	0
27	0	0	0	0	0
28	0	0	0	0	0
29	0	0	0	0	0
30	1	0	1	1	0
31	0	0	0	0	0
32	0	0	0	1	0
33	1	0	0	0	0
34	1	0	1	0	x
35	1	0	0	1	0
36	0	0	0	1	0
37	1	0	0	0	0
38	0	0	0	1	0
39	0	0	1	0	0
40	0	0	0	1	0
41	1	1	0	0	0
42	0	0	0	1	0
43	1	0	0	x	1
44	0	0	0	0	0
45	0	0	0	1	0
46	1	0	1	0	0
47	1	0	0	1	0
48	1	0	0	0	0
49	0	0	0	0	0
50	1	0	1	1	0
51	0	0	1	0	0
52	0	0	0	x	1
53	1	0	1	0	0
54	0	0	0	1	0
55	1	0	1	0	1
56	0	0	0	1	0
57	0	0	0	0	0
58	0	0	0	0	0
59	0	0	0	1	0
60	0	0	1	0	0
61	0	0	0	0	1
62	1	0	1	0	0
63	1	0	1	0	0
64	1	0	1	x	x
65	0	0	0	1	0
66	0	1	0	0	0
67	0	0	0	0	0
68	1	0	0	1	0
69	0	0	0	0	1
70	0	0	0	1	0
71	1	0	0	0	0
72	0	0	0	0	0
73	1	0	1	0	0
74	0	0	1	1	0
75	1	1	0	0	0
76	0	0	0	x	0
77	0	0	0	0	0
78	1	1	0	1	0
79	0	0	0	0	0
80	0	0	0	1	0
81	0	0	0	0	0
82	1	0	1	0	0
83	0	0	1	0	0
84	0	0	0	0	0
85	1	0	0	x	0
86	0	1	0	0	0
87	1	0	0	0	0
88	0	0	0	0	0
89	0	0	0	0	x
90	1	0	0	0	1
91	0	0	0	0	0
92	0	0	1	0	0
93	1	0	1	0	0
94	0	0	0	1	0
95	0	1	0	x	0
96	0	0	1	0	0
97	1	0	0	1	0
98	0	0	0	x	0
99	0	1	1	0	0
100	0	0	0	1	0
101	0	0	0	0	1
102	1	1	1	0	0
103	0	0	1	0	0
104	0	0	0	0	0
105	0	0	0	1	0
106	0	1	0	0	0
107	0	0	0	0	0
108	0	0	0	0	0
109	0	0	0	0	0
110	0	0	0	0	x
111	0	0	0	0	0
112	0	0	0	1	0
113	0	0	0	0	0
114	1	0	0	1	0
115	1	0	0	0	0
116	1	0	0	0	0
117	1	0	0	0	0
118	1	0	0	0	0
119	1	0	1	1	0
120	0	0	0	0	0
121	1	0	1	0	0
122	0	0	0	0	1
123	0	0	0	0	0
124	1	0	0	0	0
125	0	1	0	0	0
126	0	0	0	1	0
127	1	0	0	0	0
128	0	0	0	1	0
129	0	0	0	0	0
130	1	1	0	0	0
131	0	0	0	0	0
132	0	0	0	0	0
133	0	0	0	0	0
134	0	0	1	x	x
135	0	0	0	0	0
136	1	0	0	1	x
137	0	0	0	1	0
138	0	0	0	0	0
139	0	0	0	0	1
140	0	0	0	0	0
141	0	0	1	0	0
142	0	0	1	0	0
143	0	0	1	0	0
144	0	0	1	0	0
145	1	0	0	1	0
146	0	0	0	0	0
147	0	0	1	0	0
148	0	1	0	0	0
149	0	0	1	0	0
150	0	0	0	0	0
151	0	0	1	0	0
152	0	0	0	0	0
153	1	0	0	0	0
154	1	0	0	0	0
155	1	0	0	1	0
156	1	0	0	x	0
157	1	0	0	0	0
158	0	1	0	0	0
159	1	0	0	x	x
